# Supplementary material for: Biocontrol Potential of Rhizospheric Bacillus Strains Against Sclerotinia minor Jagger Causing Lettuce Drop
Source: Microorganisms. 2025 Jan 2;13(1):68. doi: 10.3390/microorganisms13010068 (PMC11767259; doi:10.3390/microorganisms13010068)
Supplement: Supplementary file 1 [file microorganisms-13-00068-s001.zip]

Archive with 1 entries (1 files):
- microorganisms-3368955-supplementary.pdf
